# Supplementary material for: Impact of Storage Conditions on Bronchoalveolar Lavage Fluid Analysis: A Human Study
Source: Diagnostics (Basel). 2025 May 30;15(11):1386. doi: 10.3390/diagnostics15111386 (PMC12154212; doi:10.3390/diagnostics15111386)
Supplement: Supplementary file 1 [file diagnostics-15-01386-s001.zip]

Archive with 1 entries (1 files):
- diagnostics-3616797-supplementary.pdf
